# Supplementary material for: Loss of dlx5a/dlx6a Locus Alters Non-Canonical Wnt Signaling and Meckel’s Cartilage Morphology
Source: Biomolecules. 2023 Sep 5;13(9):1347. doi: 10.3390/biom13091347 (PMC10526740; doi:10.3390/biom13091347)
Supplement: Supplementary file 1 [file biomolecules-13-01347-s001.zip]

Archive with 1 entries (1 files):
- biomolecules-2570359-supplementary.pdf
